# Supplementary material for: Understanding resource use and dietary niche partitioning in a high-altitude predator guild using seasonal sampling and DNA metabarcoding
Source: PLoS One. 2024 Dec 19;19(12):e0315995. doi: 10.1371/journal.pone.0315995 (PMC11658502; doi:10.1371/journal.pone.0315995)
Supplement: S3 Table — (XLSX) [file pone.0315995.s004.xlsx]

## Sheet: Raw Data
Sample Name	Sampling Month	Predator ID (12S)	Prey Item 1	Prey Item 2	Prey Item 3	Number of Prey Items
GLD044	December	Bubo bubo	Ochotona curzoniae			1
GLD061	December	Bubo bubo	Ochotona curzoniae			1
GL96	September	Bubo bubo	Lepus oiostolus	Triplophysa sp.		2
GL98	September	Bubo bubo	Ochotona curzoniae			1
DLG30	March	Buteo hemilasius	Ochotona curzoniae	Canis lupus		2
HZL14	March	Buteo hemilasius	Pseudois nayaur			1
GLD007	December	Canis lupus	Marmota himalayana			1
GLD017	December	Canis lupus	Pseudois nayaur			1
GLD018	December	Canis lupus	Ochotona curzoniae			1
GLD019	December	Canis lupus	Pseudois nayaur			1
GLD023	December	Canis lupus	Pseudois nayaur	Ochotona curzoniae		2
GLD024	December	Canis lupus	Pseudois nayaur			1
GLD025	December	Canis lupus	Pseudois nayaur	Ochotona curzoniae		2
GLD030	December	Canis lupus	Pseudois nayaur	Ochotona curzoniae		2
GLD032	December	Canis lupus	Pseudois nayaur	Ochotona curzoniae		2
GLD033	December	Canis lupus	Pseudois nayaur			1
GLD034	December	Canis lupus	Vulpes ferrilata			1
GLD035	December	Canis lupus	Vulpes ferrilata			1
GLD036	December	Canis lupus	Vulpes ferrilata			1
GLD046	December	Canis lupus	Bos grunniens			1
GLD068	December	Canis lupus	Pseudois nayaur			1
GLD069	December	Canis lupus	Pseudois nayaur			1
GLD070	December	Canis lupus	Pseudois nayaur			1
GLD071	December	Canis lupus	Pseudois nayaur	Tetraogallus himalayensis		2
GLD078	December	Canis lupus	Pseudois nayaur	Bos grunniens		2
GLD079	December	Canis lupus	Pseudois nayaur			1
GLD080	December	Canis lupus	Pseudois nayaur			1
GLD081	December	Canis lupus	Pseudois nayaur			1
GLD082	December	Canis lupus	Pseudois nayaur			1
GLD083	December	Canis lupus	Vulpes vulpes			1
GLD084	December	Canis lupus	Vulpes vulpes			1
GLD085	December	Canis lupus	Vulpes vulpes			1
GLD086	December	Canis lupus	Marmota himalayana	Vulpes ferrilata (?)		2
GLD088	December	Canis lupus	Vulpes vulpes			1
GLD090	December	Canis lupus	Vulpes vulpes			1
GLD093	December	Canis lupus	Vulpes vulpes			1
GLD094	December	Canis lupus	Pseudois nayaur	Vulpes vulpes (?)		2
GLD095	December	Canis lupus	Vulpes vulpes			1
GLD096	December	Canis lupus	Vulpes vulpes			1
GLD097	December	Canis lupus	Lepus timidus	Vulpes vulpes (?)		2
GLD112	December	Canis lupus	Capra hircus			1
GLD113	December	Canis lupus	Marmota himalayana	Lepus timidus	Ochotona curzoniae	3
GLD114	December	Canis lupus	Capra hircus	Ochotona curzoniae		2
GLD120	December	Canis lupus	Marmota himalayana			1
GLD121	December	Canis lupus	Vulpes vulpes			1
GLD122	December	Canis lupus	Bos grunniens			1
GLD123	December	Canis lupus	Vulpes vulpes			1
GLD40	December	Canis lupus	Eospalax fontanierii			1
DJH-A10	July	Canis lupus	Pseudois nayaur			1
DJH-A11	July	Canis lupus	Pseudois nayaur	Lepus oiostolus	Ochotona curzoniae	3
DJH-A12	July	Canis lupus	Pseudois nayaur	Bos grunniens		2
DJH-A13	July	Canis lupus	Pseudois nayaur	Bos grunniens		2
DJH-A14	July	Canis lupus	Marmota himalayana			1
DJH-A15	July	Canis lupus	Bos grunniens			1
DJH-A16	July	Canis lupus	Pseudois nayaur			1
DJH-A17	July	Canis lupus	Pseudois nayaur			1
DJH-A18	July	Canis lupus	Pseudois nayaur	Bos grunniens		2
DJH-A20	July	Canis lupus	Bos grunniens			1
DJH-A21	July	Canis lupus	Bos grunniens			1
DJH-A23	July	Canis lupus	Pseudois nayaur	Bos grunniens		2
DJH-A24	July	Canis lupus	Bos grunniens	Pseudois nayaur		2
DJH-A25	July	Canis lupus	Pseudois nayaur	Bos grunniens		2
DJH-A26	July	Canis lupus	Bos grunniens	Ochotona curzoniae	Neodon sikkimensis	3
DJH-A27	July	Canis lupus	Bos grunniens	Lepus oiostolus		2
DJH-A28	July	Canis lupus	Vulpes vulpes (?)	Lepus oiostolus	Capra hircus	3
DJH-A29	July	Canis lupus	Ovis aries	Pseudois nayaur	Lepus oiostulus	3
DJH-A3	July	Canis lupus	Bos grunniens			1
DJH-A30	July	Canis lupus	Pseudois nayaur	Vulpes vulpes (?)		2
DJH-A32	July	Canis lupus	Pseudois nayaur	Marmota himalayana	Lepus oiostulus	3
DJH-A4	July	Canis lupus	Bos grunniens			1
DJH-A5	July	Canis lupus	Bos grunniens			1
DJH-A6	July	Canis lupus	Bos grunniens			1
DJH-A7	July	Canis lupus	Bos grunniens			1
DJH-A8	July	Canis lupus	Bos grunniens			1
DJH-B1	July	Canis lupus	Pseudois nayaur	Ovis aries	Lepus oiostulus	3
DJH-B2	July	Canis lupus	Pseudois nayaur	Lepus oiostolus		2
DJH-B3	July	Canis lupus	Pseudois nayaur	Lepus oiostolus		2
DJH-B4	July	Canis lupus	Pseudois nayaur	Lepus oiostolus		2
DLG-A1	July	Canis lupus	Pseudois nayaur			1
DLG-A12	July	Canis lupus	Pseudois nayaur			1
DLG-A13	July	Canis lupus	Pseudois nayaur			1
DLG-A14	July	Canis lupus				0
DLG-A16	July	Canis lupus	Ochotona curzoniae	Neodon irene		2
DLG-A17	July	Canis lupus	Pseudois nayaur	Ochotona curzoniae		2
DLG-A18	July	Canis lupus	Pseudois nayaur			1
DLG-A19	July	Canis lupus	Pseudois nayaur	Ochotona curzoniae		2
DLG-A2	July	Canis lupus	Pseudois nayaur	Capra hircus		2
DLG-A21	July	Canis lupus	Pseudois nayaur	Ochotona curzoniae		2
DLG-A22	July	Canis lupus	Pseudois nayaur	Ochotona curzoniae		2
DLG-A23	July	Canis lupus	Pseudois nayaur			1
DLG-A25	July	Canis lupus	Pseudois nayaur	Pseudois nayaur		2
DLG-A27	July	Canis lupus	Pseudois nayaur	Ochotona curzoniae		2
DLG-A3	July	Canis lupus	Ovis aries	Pseudois nayaur	Himalayan tahr (?)	3
DLG-A30	July	Canis lupus	Pseudois nayaur	Lepus oiostolus	Ochotona curzoniae	3
DLG-A31	July	Canis lupus	Pseudois nayaur	Capra hircus	Himalayan tahr (?)	3
DLG-A33	July	Canis lupus	Pseudois nayaur	Ochotona curzoniae	Bos grunniens	3
DLG-A35	July	Canis lupus	Pseudois nayaur			1
DLG-A36	July	Canis lupus	Pseudois nayaur			1
DLG-A37	July	Canis lupus	Pseudois nayaur	Ochotona curzoniae		2
DLG-A38	July	Canis lupus	PSeudois nayaur			1
DLG-A39	July	Canis lupus	Pseudois nayaur			1
DLG-A4	July	Canis lupus	Pseudois nayaur	Ochotona curzoniae	Neodon irene	3
DLG-A40	July	Canis lupus	Ovis aries	Pseudois nayaur		1
DLG-A5	July	Canis lupus	Pseudois nayaur			1
DLG-A8	July	Canis lupus	Pseudois nayaur			1
DLG-A9	July	Canis lupus	Pseudois nayaur	Ochotona curzoniae		2
DLG-B13	July	Canis lupus	Pseudois nayaur	Bos grunniens		2
DLG-B15	July	Canis lupus	Pseudois nayaur	Ovis aries	Capra hircus	4
DLG-B17	July	Canis lupus	Ovis aries	Marmota himalayana	Bos grunniens	2
DLG-B23	July	Canis lupus	Pseudois nayaur			1
DLG-B24	July	Canis lupus	Pseudois nayaur	Marmota himalayana		2
DLG-B27	July	Canis lupus	Bos grunniens	Marmota himalayana		2
HZL-B2	July	Canis lupus	Marmota himalayana	Pseudois nayaur	Ochotona curzoniae	3
HZL-B5	July	Canis lupus	Marmota himalayana	Pseudois nayaur		2
HZL-C1	July	Canis lupus	Marmota himalayana	Pseudois nayaur		2
HZL-C10	July	Canis lupus	Bos grunniens			1
HZL-C11	July	Canis lupus	Pseudois nayaur	Marmota himalayana	Capra hircus	3
HZL-C12	July	Canis lupus	Pseudois nayaur	Marmota himalayana		2
HZL-C13	July	Canis lupus	Marmota himalayana			1
HZL-C15	July	Canis lupus	Pseudois nayaur	Ochotona curzoniae		2
HZL-C16	July	Canis lupus	Pseudois nayaur	Marmota himalayana		2
HZL-C17	July	Canis lupus	Pseudois nayaur	Marmota himalayana		2
HZL-C18	July	Canis lupus	Pseudois nayaur	Marmota himalayana	Ochotona curzoniae	3
HZL-C19	July	Canis lupus	Marmota himalayana	Pseudois nayaur		2
HZL-C3	July	Canis lupus	Marmota himalayana			1
HZL-C4	July	Canis lupus	Lepus oiostolus	Ochotona curzoniae	Bos grunniens	3
HZL-C6	July	Canis lupus	Pseudois nayaur	Marmota himalayana		2
HZL-C7	July	Canis lupus	Pseudois nayaur	Marmota himalayana		2
HZL-C9	July	Canis lupus	Pseudois nayaur	Lepus oiostolus		2
HZL-D1	July	Canis lupus	Pseudois nayaur	Marmota himalayana		2
HZL-D2	July	Canis lupus	Pseudois nayaur	Marmota himalayana		2
RLG-A10	July	Canis lupus	Pseudois nayaur	Marmota himalayana	Ochotona curzoniae	3
RLG-A11	July	Canis lupus	Pseudois nayaur	Marmota himalayana	Ochotona curzoniae	3
RLG-A12	July	Canis lupus	Pseudois nayaur	Ochotona curzoniae		2
RLG-A13	July	Canis lupus	Pseudois nayaur			1
RLG-A14	July	Canis lupus	Pseudois nayaur	Ochotona curzoniae		2
RLG-A15	July	Canis lupus	Pseudois nayaur	Ochotona curzoniae		2
RLG-A16	July	Canis lupus	Pseudois nayaur			1
RLG-A17	July	Canis lupus	Pseudois nayaur	Capra hircus	Neodon irene	3
RLG-A18	July	Canis lupus	Pseudois nayaur	Capra hircus		2
RLG-A19	July	Canis lupus	Pseudois nayaur			1
RLG-A20	July	Canis lupus	Pseudois nayaur			1
RLG-A5	July	Canis lupus	Pseudois nayaur	Marmota himalayana		2
RLG-A7	July	Canis lupus	Pseudois nayaur	Marmota himalayana	Ochotona curzoniae	3
RLG-A8	July	Canis lupus	Pseudois nayaur	Marmota himalayana		2
RLG-A9	July	Canis lupus	Pseudois nayaur	Capra hircus	Marmota himalayana	3
DJH01	March	Canis lupus	Pseudois nayaur			1
DJH02	March	Canis lupus	Pseudois nayaur	Neodon irene		2
DJH04	March	Canis lupus	Pseudois nayaur			1
DJH05	March	Canis lupus	Pseudois nayaur			1
DJH08	March	Canis lupus	Pseudois nayaur			1
DJH09	March	Canis lupus	Pseudois nayaur			1
DJH10	March	Canis lupus	Pseudois nayaur	Lepus oiostolus		2
DJH11	March	Canis lupus	Pseudois nayaur			1
DJH12	March	Canis lupus	Ovis aries	Pseudois nayaur		2
DJH13	March	Canis lupus	Pseudois nayaur	Ovis aries	Capra hircus	3
DJH14	March	Canis lupus	Ovis aries	Pseudois nayaur		2
DJH15	March	Canis lupus	Pseudois nayaur	Bos grunniens	Buteo hemilasius	3
DJH16	March	Canis lupus	Ovis aries	Pseudois nayaur	Capra hircus	3
DJH17	March	Canis lupus	Ovis aries	Pseudois nayaur		2
DJH19	March	Canis lupus	Ovis aries	Pseudois nayaur		2
DJH21	March	Canis lupus	Pseudois nayaur			1
DJH22	March	Canis lupus	Pseudois nayaur			1
DLG04	March	Canis lupus	Pseudois nayaur			1
DLG16	March	Canis lupus	Ochotona curzoniae			1
DLG17	March	Canis lupus	Ochotona curzoniae			1
DLG18	March	Canis lupus	Pseudois nayaur			1
DLG19	March	Canis lupus	Pseudois nayaur			1
DLG20	March	Canis lupus	Pseudois nayaur			1
DLG21	March	Canis lupus	PSeudois nayaur			1
DLG22	March	Canis lupus	Pseudois nayaur			1
DLG23	March	Canis lupus	Ochotona curzoniae	Vulpes ferrilata (?)		2
DLG24	March	Canis lupus	Pseudois nayaur	Vulpes ferrilata (?)		2
DLG28	March	Canis lupus	Bos grunniens			1
DLG29	March	Canis lupus	Pseudois nayaur			1
DLG43	March	Canis lupus	Myodes rufocanus			1
DLG45	March	Canis lupus	Pseudois nayaur	Ochotona curzoniae		2
DLG47	March	Canis lupus	Pseudois nayaur	Ochotona curzoniae		2
DLG49	March	Canis lupus	Pseudois nayaur			1
HZL05	March	Canis lupus	Pseudois nayaur	Lepus oiostolus		2
HZL18	March	Canis lupus	Pseudois nayaur			1
HZL28	March	Canis lupus	Pseudois nayaur	Lepus oiostolus		2
HZL39	March	Canis lupus	Pseudois nayaur	Capra hircus		2
HZL40	March	Canis lupus	Pseudois nayaur			1
HZL41	March	Canis lupus	Pseudois nayaur			1
HZL42	March	Canis lupus	Pseudois nayaur			1
HZL43	March	Canis lupus	Pseudois nayaur			1
RLG01	March	Canis lupus	Bos grunniens			1
RLG05	March	Canis lupus	Pseudois nayaur			1
RLG06	March	Canis lupus	Pseudois nayaur			1
RLG07	March	Canis lupus	Pseudois nayaur	Bos grunniens		2
RLG10	March	Canis lupus	Pseudois nayaur	Buteo hemilasius		2
RLG11	March	Canis lupus	Pseudois nayaur			1
RLG12	March	Canis lupus	Bos grunniens			1
RLG14	March	Canis lupus	Pseudois nayaur	Bos grunniens		2
RLG15	March	Canis lupus	Bos grunniens			1
RLG16	March	Canis lupus	Pseudois nayaur	Bos grunniens		2
RLG17	March	Canis lupus	Bos grunniens			1
RLG18	March	Canis lupus	Bos grunniens			1
RLG19	March	Canis lupus	Pseudois nayaur	Tetraogallus himalayensis		2
RLG20	March	Canis lupus	Pseudois nayaur	Bos grunniens		2
RLG21	March	Canis lupus	Pseudois nayaur	Bos grunniens		2
RLG22	March	Canis lupus	Bos grunniens	Pseudois nayaur		2
GL100	September	Canis lupus				0
GL105	September	Canis lupus				0
GL111	September	Canis lupus				0
GL114	September	Canis lupus				0
GL117	September	Canis lupus	Marmota himalayana			1
GL122	September	Canis lupus				0
GL123	September	Canis lupus				0
GL127	September	Canis lupus	Marmota himalayana	Lepus timidus		2
GL130	September	Canis lupus	Tetraogallus himalayensis			1
GL131	September	Canis lupus				0
GL132	September	Canis lupus				0
GL134	September	Canis lupus	Camelus feras			1
GL136	September	Canis lupus	Marmota himalayana	Alectoris chukar		2
GL137	September	Canis lupus				0
GL138	September	Canis lupus	Marmota himalayana	Cervus albirostris		2
GL139	September	Canis lupus				0
GL140	September	Canis lupus	Marmota himalayana			1
GL141	September	Canis lupus	Marmota himalayana			1
GL142	September	Canis lupus	Marmota himalayana			1
GL146	September	Canis lupus				0
GL147	September	Canis lupus	Marmota himalayana			1
GL148	September	Canis lupus	Marmota himalayana			1
GL149	September	Canis lupus	Marmota himalayana			1
GL150	September	Canis lupus	Marmota himalayana			1
GL151	September	Canis lupus	Marmota himalayana			1
GL152	September	Canis lupus	Ochotona curzoniae			1
GL153	September	Canis lupus	Marmota himalayana			1
GL156	September	Canis lupus				0
GL159	September	Canis lupus	Marmota himalayana			1
GL160	September	Canis lupus	Marmota himalayana			1
GL163	September	Canis lupus	Marmota himalayana			1
GL167	September	Canis lupus	Ochotona curzoniae			1
GL17	September	Canis lupus				0
GL174	September	Canis lupus				0
GL186	September	Canis lupus	Ochotona curzoniae	Cricetulus longicaudatus		2
GL187	September	Canis lupus				0
GL188	September	Canis lupus	Pseudois nayaur	Ochotona curzoniae		2
GL20	September	Canis lupus				0
GL21	September	Canis lupus				0
GL22	September	Canis lupus				0
GL25	September	Canis lupus	Pseudois nayaur			1
GL28	September	Canis lupus				0
GL38	September	Canis lupus				0
GL42	September	Canis lupus	Marmota himalayana			1
GL43	September	Canis lupus				0
GL44	September	Canis lupus	Lepus oiostolus	Ochotona curzoniae	Pseudois nayaur	3
GL49	September	Canis lupus				0
GL57	September	Canis lupus	Marmota himalayana			1
GL58	September	Canis lupus				0
GL59	September	Canis lupus	Vulpes ferrilata			1
GL62	September	Canis lupus				0
GL65	September	Canis lupus				0
GL66	September	Canis lupus				0
GL67	September	Canis lupus	Marmota himalayana			1
GL9	September	Canis lupus	Marmota himalayana			1
GLD004	December	Cervus albirostris				0
GL10	September	Falco sp.	Neodon irene			2
DLG-43	July	Inconclusive	Ochotona curzoniae			1
HZL-B3	July	Inconclusive	Marmota himalayana	Pseudois nayaur		2
HZL-B4	July	Inconclusive	Marmota himalayana	Pseudois nayaur		2
RLG-A4	July	Inconclusive	Ochotona curzoniae			1
GL179	September	Inconclusive	Ochotona curzoniae			1
GL29	September	Inconclusive	Ochotona curzoniae			1
GL34	September	Inconclusive	Ochotona curzoniae			1
GL48	September	Inconclusive				0
HZL-C5	July	Lynx lynx	Ochotona curzoniae			1
HZL-C8	July	Lynx lynx	Pseudois nayaur	Marmota himalayana	Ochotona curzoniae	3
DLG15	March	Lynx lynx	Pseudois nayaur			1
DLG48	March	Lynx lynx	Ochotona curzoniae			1
HZL38	March	Lynx lynx	Lepus oiostolus			1
GL166	September	Martes foina	Ochotona curzoniae	Ochotona koslowi		2
GL181	September	Martes foina	Ochotona curzoniae			1
GL182	September	Martes foina	Ochotona curzoniae	Emberiza leucocephalos		2
GL185	September	Martes foina	Tetraogallus himalayensis	Ochotona curzoniae		2
GL70	September	Martes foina	Ochotona curzoniae	Ochotona koslowi		2
GL71	September	Martes foina	Ochotona curzoniae	Mustela altaica		2
GLD012	December	Otocolobus manul	Ochotona curzoniae			1
GLD013	December	Otocolobus manul	Ochotona curzoniae			1
GLD014	December	Otocolobus manul	Ochotona curzoniae			1
GLD022	December	Otocolobus manul	Ochotona curzoniae			1
GLD118	December	Otocolobus manul	Ochotona curzoniae			1
GL33	September	Otocolobus manul	Ochotona curzoniae			1
GL74	September	Otocolobus manul	Ochotona curzoniae			1
GL75	September	Otocolobus manul	Ochotona curzoniae			1
GL83	September	Otocolobus manul				0
GL90	September	Otocolobus manul	Ochotona curzoniae			1
GLD001	December	Panthera uncia	Pseudois nayaur			1
GLD002	December	Panthera uncia	Vulpes vulpes (?)			1
GLD011	December	Panthera uncia	Pseudois nayaur			1
GLD115	December	Panthera uncia	Ochotona curzoniae			1
GLD42	December	Panthera uncia	Pseudois nayaur			1
DLG-B6	July	Panthera uncia	PSeudois nayaur			1
HZL-B1	July	Panthera uncia	Pseudois nayaur			1
DLG34	March	Panthera uncia	Pseudois nayaur			1
DLG35	March	Panthera uncia	Ochotona curzoniae	Bos grunniens		2
DLG36	March	Panthera uncia	Pseudois nayaur			1
DLG40	March	Panthera uncia	Pseudois nayaur			1
DLG41	March	Panthera uncia	Pseudois nayaur			1
HZL06	March	Panthera uncia	Pseudois nayaur			1
HZL07	March	Panthera uncia	Pseudois nayaur			1
HZL08	March	Panthera uncia	Pseudois nayaur			1
HZL09	March	Panthera uncia	Bos grunniens	Lepus oiostolus		2
HZL10	March	Panthera uncia	Pseudois nayaur			1
HZL11	March	Panthera uncia	Pseudois nayaur	Lepus oiostolus		2
HZL12	March	Panthera uncia	Pseudois nayaur			1
HZL15	March	Panthera uncia	Pseudois nayaur			1
HZL16	March	Panthera uncia	Pseudois nayaur			1
HZL20	March	Panthera uncia	Pseudois nayaur			1
HZL21	March	Panthera uncia	Pseudois nayaur			1
HZL22	March	Panthera uncia				0
HZL23	March	Panthera uncia	Pseudois nayaur			1
HZL24	March	Panthera uncia				0
HZL25	March	Panthera uncia	Pseudois nayaur			1
HZL26	March	Panthera uncia	Pseudois nayaur			1
HZL27	March	Panthera uncia				0
HZL33	March	Panthera uncia	Pseudois nayaur	Ochotona curzoniae		2
HZL35	March	Panthera uncia	Pseudois nayaur			1
GL108	September	Panthera uncia				0
GL128	September	Panthera uncia	Eospalax or Mysopalax species			1
GL143	September	Panthera uncia	Marmota himalayana	Eospalax sp.		2
GL15	September	Panthera uncia				0
GL168	September	Panthera uncia	Marmota himalayana			1
GL172	September	Panthera uncia	Ochotona curzoniae			1
GL173	September	Panthera uncia	Ochotona curzoniae			1
GL183	September	Panthera uncia	Ochotona curzoniae			1
GL2	September	Panthera uncia	Pseudois nayaur			1
GL27	September	Panthera uncia	Lepus oiostolus			1
GL46	September	Panthera uncia				0
GL51	September	Panthera uncia				0
GL54	September	Panthera uncia	Pseudois nayaur	Ochotona curzoniae		2
GL6	September	Panthera uncia	Pseudois nayaur			1
GL7	September	Panthera uncia	Pseudois nayaur			1
GL72	September	Undetermined				0
DLG12	March	Undetermined	Ochotona curzoniae			NA
HZL36	March	Undetermined	Ochotona curzoniae			NA
GLD092	December	Undetermined				NA
GLD099	December	Undetermined				NA
GLD100	December	Undetermined				NA
GLD101	December	Undetermined				NA
GLD102	December	Undetermined				NA
GLD103	December	Undetermined				NA
GLD106	December	Undetermined				NA
GLD107	December	Undetermined				NA
GLD108	December	Undetermined				NA
GLD111	December	Undetermined				NA
GLD119	December	Undetermined				NA
GLD124	December	Undetermined				NA
GLD128	December	Undetermined				NA
GLD129	December	Undetermined				NA
GLD43	December	Undetermined				NA
GL1	September	Undetermined				NA
GL109	September	Undetermined				NA
GL11	September	Undetermined				NA
GL112	September	Undetermined				NA
GL12	September	Undetermined	Pseudois nayaur			NA
GL144	September	Undetermined				NA
GL145	September	Undetermined				NA
GL154	September	Undetermined				NA
GL155	September	Undetermined				NA
GL164	September	Undetermined				NA
GL165	September	Undetermined				NA
GL23	September	Undetermined				NA
GL24	September	Undetermined				NA
GL3	September	Undetermined				NA
GL30	September	Undetermined				NA
GL35	September	Undetermined				NA
GL41	September	Undetermined				NA
GL5	September	Undetermined				NA
GL50	September	Undetermined				NA
GL56	September	Undetermined				NA
GL61	September	Undetermined	Pseudois nayaur			NA
GL73	September	Undetermined				NA
GL76	September	Undetermined				NA
GL77	September	Undetermined				NA
GL79	September	Undetermined				NA
GL8	September	Undetermined				NA
GL80	September	Undetermined				NA
GL81	September	Undetermined				NA
GL82	September	Undetermined				NA
GL84	September	Undetermined				NA
GL92	September	Undetermined				NA
GLD116	December	Undetermined				NA
HZL37	March	Undetermined				NA
GL106	September	Undetermined				NA
GL104	September	Undetermined	Gloydius sp.	Prunella fulvescens		2
GL31	September	Undetermined				0
HZL-C2	July	Ursus arctos	Marmota himalayana			1
GLD008	December	Vulpes ferrilata	Marmota himalayana	Ochotona curzoniae		2
GLD009	December	Vulpes ferrilata	Ochotona curzoniae			1
GLD010	December	Vulpes ferrilata	Ochotona curzoniae			1
GLD015	December	Vulpes ferrilata	Ochotona curzoniae	Eospalax fontanierii		2
GLD016	December	Vulpes ferrilata	Ochotona curzoniae			1
GLD020	December	Vulpes ferrilata	Ochotona curzoniae			1
GLD021	December	Vulpes ferrilata	Ochotona curzoniae			1
GLD026	December	Vulpes ferrilata	Ochotona curzoniae			1
GLD028	December	Vulpes ferrilata	Ochotona curzoniae			1
GLD029	December	Vulpes ferrilata	Ochotona curzoniae			1
GLD031	December	Vulpes ferrilata	Ochotona curzoniae			1
GLD037	December	Vulpes ferrilata	Ochotona curzoniae			1
GLD062	December	Vulpes ferrilata	Ochotona curzoniae			1
GLD064	December	Vulpes ferrilata	Ochotona curzoniae			1
GLD065	December	Vulpes ferrilata	Ochotona curzoniae			1
GLD066	December	Vulpes ferrilata	Ochotona curzoniae			1
DJH-A1	July	Vulpes ferrilata	Pseudois nayaur	Ochotona curzoniae		2
DLG-A10	July	Vulpes ferrilata	Ochotona curzoniae			1
DLG-A11	July	Vulpes ferrilata	Ochotona curzoniae			1
DLG-A15	July	Vulpes ferrilata	Ochotona curzoniae			1
DLG-A24	July	Vulpes ferrilata	Ochotona curzoniae			1
DLG-A28	July	Vulpes ferrilata	Ochotona curzoniae			1
DLG-A29	July	Vulpes ferrilata	Ochotona curzoniae			1
DLG-A32	July	Vulpes ferrilata	Ochotona curzoniae	Pseudois nayaur		2
DLG-A34	July	Vulpes ferrilata	Ochotona curzoniae			1
DLG-A41	July	Vulpes ferrilata	Ochotona curzoniae			1
DLG-A6	July	Vulpes ferrilata	Ochotona curzoniae			1
DLG-A7	July	Vulpes ferrilata	Ochotona curzoniae			1
RLG-A21	July	Vulpes ferrilata	Ochotona curzoniae	Bos grunniens		2
RLG-A6	July	Vulpes ferrilata	Ochotona curzoniae	Marmota himalayana		2
DJH06	March	Vulpes ferrilata	Ochotona curzoniae			1
DJH07	March	Vulpes ferrilata	Ochotona curzoniae			1
DLG01	March	Vulpes ferrilata	Ochotona curzoniae			1
DLG02	March	Vulpes ferrilata	Ochotona curzoniae			1
DLG03	March	Vulpes ferrilata	Ochotona curzoniae			1
DLG05	March	Vulpes ferrilata	Ochotona curzoniae			1
DLG06	March	Vulpes ferrilata	Ochotona curzoniae			1
DLG07	March	Vulpes ferrilata	Ochotona curzoniae			1
DLG08	March	Vulpes ferrilata	Ochotona curzoniae			1
DLG11	March	Vulpes ferrilata	Ochotona curzoniae	Buteo hemilasius		2
DLG13	March	Vulpes ferrilata	Ochotona curzoniae			1
DLG25	March	Vulpes ferrilata	Ochotona curzoniae			1
DLG27	March	Vulpes ferrilata	Marmota himalayana	Ochotona curzoniae		2
DLG31	March	Vulpes ferrilata	Ochotona curzoniae			1
DLG32	March	Vulpes ferrilata	Ochotona curzoniae			1
DLG33	March	Vulpes ferrilata	Ochotona curzoniae			1
DLG37	March	Vulpes ferrilata	Ochotona curzoniae	Pseudois nayaur		2
DLG38	March	Vulpes ferrilata	Ochotona curzoniae	Bos grunniens		2
HZL31	March	Vulpes ferrilata	Neodon irene			1
RLG02	March	Vulpes ferrilata	Ochotona curzoniae			1
RLG03	March	Vulpes ferrilata	Ochotona curzoniae			1
RLG04	March	Vulpes ferrilata	Ochotona curzoniae			1
RLG09	March	Vulpes ferrilata	Ochotona curzoniae			1
RLG13	March	Vulpes ferrilata	Ochotona curzoniae	Neodon irene		1
GL26	September	Vulpes ferrilata	Ochotona curzoniae			2
GL86	September	Vulpes ferrilata	Ochotona curzoniae			1
GLD003	December	Vulpes vulpes	Neodon irene	Cricetulus longicaudatus		2
GLD005	December	Vulpes vulpes	Ochotona curzoniae	Cricetulus longicaudatus		2
GLD006	December	Vulpes vulpes	Ochotona curzoniae	Neodon irene		2
GLD027	December	Vulpes vulpes	Ochotona curzoniae			1
GLD038	December	Vulpes vulpes	Ochotona curzoniae			1
GLD045	December	Vulpes vulpes	Ochotona curzoniae			1
GLD047	December	Vulpes vulpes	Ochotona curzoniae			1
GLD048	December	Vulpes vulpes	Pseudois nayaur	Ochotona curzoniae		2
GLD049	December	Vulpes vulpes	Pseudois nayaur	Ochotona curzoniae		2
GLD050	December	Vulpes vulpes	Ochotona curzoniae			1
GLD051	December	Vulpes vulpes	Ochotona curzoniae			1
GLD052	December	Vulpes vulpes	Ochotona curzoniae			1
GLD053	December	Vulpes vulpes	Ochotona curzoniae			1
GLD054	December	Vulpes vulpes	Pseudois nayaur	Ochotona curzoniae		2
GLD055	December	Vulpes vulpes	Ochotona curzoniae			1
GLD056	December	Vulpes vulpes	Ochotona curzoniae			1
GLD057	December	Vulpes vulpes	Pseudois nayaur			1
GLD058	December	Vulpes vulpes	Ochotona curzoniae			1
GLD059	December	Vulpes vulpes	Capra hircus	Ochotona curzoniae	Myodes rufocanus (?)	3
GLD060	December	Vulpes vulpes	Ochotona curzoniae			1
GLD063	December	Vulpes vulpes	Ochotona curzoniae			1
GLD067	December	Vulpes vulpes	Cricetulus longicaudatus			1
GLD072	December	Vulpes vulpes	Pseudois nayaur	Corvus corax	Neodon irene	3
GLD073	December	Vulpes vulpes	Ochotona curzoniae			1
GLD074	December	Vulpes vulpes	Ochotona curzoniae	Neodon irene		2
GLD075	December	Vulpes vulpes	Ochotona curzoniae			1
GLD076	December	Vulpes vulpes	Neodon irene			1
GLD077	December	Vulpes vulpes	Tetraogallus himalayensis			1
GLD087	December	Vulpes vulpes	Tetraogallus himalayensis			1
GLD089	December	Vulpes vulpes	Lepus timidus			1
GLD091	December	Vulpes vulpes	Ochotona curzoniae	Bos grunniens		2
GLD098	December	Vulpes vulpes	Bos grunniens	Ochotona curzoniae		2
GLD104	December	Vulpes vulpes	Ochotona curzoniae	Lepus timidus		2
GLD105	December	Vulpes vulpes	Ochotona curzoniae	Lepus timidus		2
GLD109	December	Vulpes vulpes	Ochotona curzoniae			1
GLD110	December	Vulpes vulpes	Ochotona curzoniae			1
GLD117	December	Vulpes vulpes	Ochotona curzoniae			1
GLD125	December	Vulpes vulpes	Ochotona curzoniae	Cricetulus longicaudatus		2
GLD126	December	Vulpes vulpes	Ochotona curzoniae			1
GLD127	December	Vulpes vulpes	Ochotona curzoniae			1
GLD130	December	Vulpes vulpes	Microtus gregalis			1
GLD39	December	Vulpes vulpes	Ochotona curzoniae			1
GLD41	December	Vulpes vulpes	Pseudois nayaur	Ochotona curzoniae		2
DJH-A22	July	Vulpes vulpes	Ochotona curzoniae			1
DJH-A31	July	Vulpes vulpes	Lepus oiostolus	Ochotona curzoniae	Bos grunniens	3
DJH-A9	July	Vulpes vulpes	Ochotona curzoniae			1
DLG-51	July	Vulpes vulpes	Ochotona curzoniae			1
DLG-B20	July	Vulpes vulpes	Pseudois nayaur	Marmota himalayana	Ochotona curzoniae	3
HZL-B6	July	Vulpes vulpes	Ochotona curzoniae			1
RLG-A1	July	Vulpes vulpes	Ochotona curzoniae	Pseudois nayaur		2
RLG-A2	July	Vulpes vulpes	Marmota himalayana	Ochotona curzoniae		2
RLG-A3	July	Vulpes vulpes	Buteo hemilasius	Pseudois nayaur	Marmota himalayana	3
DLG14	March	Vulpes vulpes	Ochotona curzoniae			1
DLG26	March	Vulpes vulpes	Ochotona curzoniae			1
DLG39	March	Vulpes vulpes	Ochotona curzoniae			1
DLG42	March	Vulpes vulpes	Ochotona curzoniae			1
DLG44	March	Vulpes vulpes	Ochotona curzoniae			1
DLG45	March	Vulpes vulpes	Ochotona curzoniae	Pseudois nayaur		2
DLG50	March	Vulpes vulpes	Ochotona curzoniae			1
DLG51	March	Vulpes vulpes	Ochotona curzoniae			1
HZL01	March	Vulpes vulpes	Lepus oiostolus	Ochotona curzoniae	Bos grunniens	3
HZL02	March	Vulpes vulpes	Buteo hemilasius	Pseudois nayaur		2
HZL03	March	Vulpes vulpes	Pseudois nayaur	Lepus oiostolus		2
HZL04	March	Vulpes vulpes	Bos grunniens	Lepus oiostolus		2
HZL13	March	Vulpes vulpes	Lepus oiostolus	Ochotona curzoniae	Neodon irene	3
HZL17	March	Vulpes vulpes	Lepus oiostolus			1
HZL19	March	Vulpes vulpes	Buteo hemilasius	Lepus oiostolus		2
HZL29	March	Vulpes vulpes	Lepus oiostolus			1
HZL30	March	Vulpes vulpes	Pseudois nayaur	Lepus oiostolus	Ochotona curzoniae	4
HZL32	March	Vulpes vulpes	Lepus oiostolus			1
HZL34	March	Vulpes vulpes	Lepus oiostolus	Neodon irene		2
RLG08	March	Vulpes vulpes	Pseudois nayaur	Ochotona curzoniae	Neodon irene	3
GL101	September	Vulpes vulpes	Lepus oiostolus			1
GL102	September	Vulpes vulpes	Ochotona curzoniae			1
GL103	September	Vulpes vulpes				0
GL107	September	Vulpes vulpes	Lepus oiostolus			1
GL110	September	Vulpes vulpes	Lepus oiostolus			1
GL113	September	Vulpes vulpes	Marmota himalayana	Ochotona curzoniae		2
GL115	September	Vulpes vulpes	Lepus oiostolus			1
GL116	September	Vulpes vulpes	Neodon irene			1
GL118	September	Vulpes vulpes	Lepus oiostolus			1
GL119	September	Vulpes vulpes	Tetraogallus himalayensis			1
GL120	September	Vulpes vulpes	Lepus oiostolus			1
GL121	September	Vulpes vulpes	Lepus oiostolus	Tetraogallus himalayensis		2
GL124	September	Vulpes vulpes	Ochotona curzoniae			1
GL125	September	Vulpes vulpes	Lepus oiostolus			1
GL126	September	Vulpes vulpes	Lepus oiostolus			1
GL129	September	Vulpes vulpes	Neodon irene	Myodes rufocanus		2
GL13	September	Vulpes vulpes	Bos grunniens			1
GL133	September	Vulpes vulpes	Bos grunniens			1
GL135	September	Vulpes vulpes				0
GL14	September	Vulpes vulpes	Lepus oiostolus			1
GL157	September	Vulpes vulpes	Pseudois nayaur			1
GL158	September	Vulpes vulpes	Ochotona curzoniae	Lepus timidus		2
GL16	September	Vulpes vulpes	Ochotona curzoniae	Ochotona hyperborea	Ochotona koslowi	3
GL161	September	Vulpes vulpes	Ochotona curzoniae			1
GL162	September	Vulpes vulpes	Marmota himalayana	Ochotona curzoniae		2
GL169	September	Vulpes vulpes	Ochotona curzoniae			1
GL170	September	Vulpes vulpes	Ochotona curzoniae			1
GL171	September	Vulpes vulpes	Ochotona curzoniae			1
GL175	September	Vulpes vulpes	Ochotona curzoniae			1
GL176	September	Vulpes vulpes	Ochotona curzoniae			1
GL177	September	Vulpes vulpes	Lepus oiostolus			1
GL178	September	Vulpes vulpes	Ochotona curzoniae	Tetraogallus himalayensis	Prunella fulvescens	3
GL18	September	Vulpes vulpes	Ochotona curzoniae			1
GL180	September	Vulpes vulpes	Ochotona curzoniae			1
GL184	September	Vulpes vulpes	Ochotona curzoniae			1
GL19	September	Vulpes vulpes	Lepus oiostolus			1
GL32	September	Vulpes vulpes	Ochotona curzoniae			1
GL36	September	Vulpes vulpes				0
GL37	September	Vulpes vulpes				0
GL39	September	Vulpes vulpes	Ochotona curzoniae	Marmota himalayana		2
GL4	September	Vulpes vulpes	Ochotona curzoniae	Alectoris chukar		2
GL40	September	Vulpes vulpes				0
GL45	September	Vulpes vulpes	Ochotona curzoniae			1
GL47	September	Vulpes vulpes	Ochotona curzoniae			1
GL52	September	Vulpes vulpes	Tetraogallus himalayensis			1
GL53	September	Vulpes vulpes				0
GL55	September	Vulpes vulpes	Ochotona curzoniae			1
GL60	September	Vulpes vulpes	Ochotona curzoniae	Marmota himalayana	Sorex sp.	3
GL63	September	Vulpes vulpes	Ochotona curzoniae			1
GL64	September	Vulpes vulpes	Ochotona curzoniae			1
GL68	September	Vulpes vulpes	Ochotona curzoniae	Falco rusticolus	Falco rusticolus	3
GL69	September	Vulpes vulpes	Ochotona curzoniae			1
GL78	September	Vulpes vulpes				0
GL85	September	Vulpes vulpes	Ochotona curzoniae			1
GL87	September	Vulpes vulpes	Ochotona curzoniae	Prunella fulvescens		2
GL88	September	Vulpes vulpes	Marmota himalayana	Eospalax sp.		2
GL89	September	Vulpes vulpes	Lepus oiostolus			1
GL91	September	Vulpes vulpes	Ochotona curzoniae			1
GL93	September	Vulpes vulpes	Ochotona curzoniae			1
GL94	September	Vulpes vulpes	Lepus oiostolus	Pseudois nayaur		2
GL95	September	Vulpes vulpes	Lepus oiostolus	Ochotona curzoniae		2
GL97	September	Vulpes vulpes	Ochotona curzoniae			1
GL99	September	Vulpes vulpes	Pseudois nayaur			1
